# Supplementary material for: Dataset on flank wear, cutting force and cutting temperature assessment of austenitic stainless steel AISI316 under dry, wet and cryogenic during face milling operation
Source: Data Brief. 2019 Aug 26;26:104389. doi: 10.1016/j.dib.2019.104389 (PMC6737182; doi:10.1016/j.dib.2019.104389)
Supplement: Multimedia component 2 [file mmc2.zip]

Archive with 1 entries (1 files):
- dib_104389_mmc2.PDF
